# Supplementary material for: Isothermal Amplification and Hypersensitive Fluorescence Dual-Enhancement Nucleic Acid Lateral Flow Assay for Rapid Detection of Acinetobacter baumannii and Its Drug Resistance
Source: Biosensors (Basel). 2023 Oct 23;13(10):945. doi: 10.3390/bios13100945 (PMC10605404; doi:10.3390/bios13100945)
Supplement: Supplementary file 1 [file biosensors-13-00945-s001.zip]

Archive with 1 entries (1 files):
- biosensors-2643412-supplementary.pdf
